# Supplementary material for: Convergent phenotypic evolution of the visual system via different molecular routes: How Neotropical cichlid fishes adapt to novel light environments
Source: Evol Lett. 2018 Jul 17;2(4):341–54. doi: 10.1002/evl3.71 (PMC6121847; doi:10.1002/evl3.71)
Supplement: Supplementary file 2 — Supporting information [file EVL3-2-341-s002.xlsx]

## Sheet: Tabelle1
id	species	location	Total raw reads	Total mapped reads	RH1	SWS1	SWS2B	SWS2A	RH2B	RH2Abeta	RH2Aalpha	LWS	cyp27c1
1	citrinellus	L. Managua	1312288	755703	5378	0	0	40	0	133	4	138	45.9996
2	sagittae	Xiloa	1232373	673881	815	0	1	12	0	34	1	53	2.00143
3	sagittae	Xiloa	1595192	912294	4552	0	13	190	0	832	5	1	4.99937
4	sagittae	Xiloa	1241508	691436	2732	0	2	56	0	124	3	222	14.0016
5	sagittae	Xiloa	1572233	893431	14028	0	3	371	0	333	2	710	1.00064
6	sagittae	Xiloa	1402895	767257	6294	0	2	197	0	273	2	514	2.99997
7	astorquii	Apoyo	1403128	823862	13491	0	21	270	0	480	4	514	5.00084
8	astorquii	Apoyo	1705174	708664	5114	0	18	19	0	120	0	96	1.99843
9	astorquii	Apoyo	1487168	859723	11905	7	146	16	206	337	3	453	0
10	astorquii	Apoyo	1560830	909939	17921	8	283	14	260	867	3	842	0
11	astorquii	Apoyo	1558729	934947	20104	0	28	437	0	662	9	971	15.9969
12	citrinellus	L. Managua	1882435	896523	601	0	0	3	0	3	1	21	22.0007
13	citrinellus	L. Managua	1719662	877107	1082	0	0	7	0	17	1	37	2.99971
14	citrinellus	L. Managua	1757059	976544	4031	0	0	18	0	113	1	199	27.0014
15	managuensis	Rio San Juan	1834978	921183	16090	0	4	400	0	544	5	1898	12.003
16	centrarchus	Rio San Juan	1683082	904067	14442	0	1	406	0	130	547	1989	14.9985
17	centrarchus	Rio San Juan	1425040	558900	1787	0	1	15	0	9	38	62	3.00129
18	centrarchus	Rio San Juan	1657243	770405	656	0	2	36	0	19	41	147	3.9984
19	citrinellus	Rio San Juan	1849657	1024998	13176	0	0	505	0	894	16	1737	58.0046
20	citrinellus	Rio San Juan	1731393	1001969	10833	0	2	395	0	643	7	1723	308.997
21	citrinellus	Rio San Juan	1691786	909859	13778	0	2	337	0	510	3	1426	124.996
22	citrinellus	Rio San Juan	1692072	907727	7871	0	1	215	0	351	5	908	112.004
23	citrinellus	Rio San Juan	1828100	1033692	13983	0	7	272	0	682	8	1614	162
24	citrinellus	Rio San Juan	1686758	963025	12455	0	2	338	0	604	3	1670	48.6328
25	rostratus	Rio San Juan	1621918	710554	15428	0	2	174	0	119	231	1026	19.0002
26	rostratus	Rio San Juan	1930771	696366	6539	0	2	76	0	20	163	611	167.998
27	rostratus	Rio San Juan	1802238	769295	11899	0	2	145	0	45	266	1055	61.9975
28	rostratus	Rio San Juan	1646523	576549	5702	0	0	78	0	79	46	505	29.0004
29	rostratus	Rio San Juan	1547977	607195	2009	0	0	23	0	6	50	169	41.9997
30	rostratus	Rio San Juan	1777576	692111	9916	0	1	198	0	34	381	1143	45.0011
31	centrarchus	Rio San Juan	1819909	799473	10207	0	3	302	0	126	872	1989	20.0028
32	centrarchus	Rio San Juan	1612067	646409	8474	0	4	128	0	32	381	1014	78.0022
33	managuensis	Rio San Juan	1323184	364444	920	0	3	6	0	14	0	121	2.0008
34	centrarchus	Rio San Juan	1537658	752841	8882	0	0	149	0	131	352	1180	46.9999
35	managuensis	Rio San Juan	1541731	602460	3744	0	0	46	0	42	0	254	1.00008
36	managuensis	L. Nicaragua	1633941	806119	12096	0	5	76	0	133	1	447	570.998
37	managuensis	L. Nicaragua	1671069	780485	11517	0	1	36	0	41	1	116	157.002
38	managuensis	L. Nicaragua	1621882	793926	10622	0	3	64	0	107	3	328	257.002
39	managuensis	L. Nicaragua	1410687	641425	5954	0	2	54	0	68	0	250	66.9968
40	centrarchus	L. Nicaragua	1491747	798349	11738	1	1	298	0	616	79	1379	386.002
41	managuensis	L. Nicaragua	1618709	815269	15602	0	2	191	0	189	1	697	874.001
42	managuensis	L. Nicaragua	1602067	786546	14378	0	1	190	0	187	0	721	419.001
43	amatitlania	Punta Gorda	2087306	969733	7030	0	13	238	0	415	65	706	67.9977
44	amatitlania	Punta Gorda	1430526	642651	5215	0	4	133	0	226	61	410	6.00236
45	amatitlania	Punta Gorda	1438079	657461	6326	0	0	178	0	251	103	525	87.0018
46	amatitlania	Punta Gorda	1362698	970444	7070	0	4	230	0	541	33	747	19.6418
47	amatitlania	Punta Gorda	1398105	669453	3184	0	3	146	0	214	61	358	28.0032
48	nematopus	Punta Gorda	1220529	528476	3304	0	2	94	0	173	3	362	21.0016
49	nematopus	Punta Gorda	1062198	489253	4398	0	1	220	0	374	4	522	10.9984
50	nematopus	Punta Gorda	1452463	628311	3862	0	2	174	0	317	8	465	8.99741
51	nematopus	Punta Gorda	1478858	672279	7946	0	3	243	0	505	6	960	5.00176
52	amatitlania	Punta Gorda	1494397	665700	5941	0	0	336	0	316	329	1001	36.0011
53	nematopus	Punta Gorda	1455678	683816	5847	1	1	289	0	486	7	737	5.99707
54	centrarchus	L. Nicaragua	1680139	831975	9101	0	1	231	0	144	510	1725	306
55	centrarchus	L. Nicaragua	1772816	903831	14249	0	1	267	0	127	506	1969	501.003
56	nicaraguensis	L. Managua	1497652	759283	9621	0	1	94	0	273	3	596	133.004
57	nicaraguensis	L. Managua	1404758	705336	9253	0	0	60	0	196	3	274	121
58	nicaraguensis	L. Managua	1575283	790007	10594	0	1	52	0	190	1	165	129
59	nicaraguensis	L. Managua	1544440	750781	9993	0	0	37	0	119	2	166	88.9976
60	nicaraguensis	L. Managua	1758039	856811	11898	0	0	62	0	200	8	285	331.997
61	nicaraguensis	L. Managua	1451706	706543	7254	0	1	41	0	105	0	209	191
62	nicaraguensis	Rio San Juan	1584036	672991	738	0	0	1	0	6	1	9	5.00032
63	nicaraguensis	Rio San Juan	1478391	651511	1927	0	0	14	0	33	12	71	8.99737
64	nicaraguensis	Rio San Juan	1437389	681679	6595	0	2	206	0	605	56	696	28.0034
65	nicaraguensis	Rio San Juan	1245467	511545	1798	0	1	43	0	55	14	184	8.99808
66	nicaraguensis	Rio San Juan	1410957	648737	6900	0	1	273	0	502	9	677	49.9982
67	nicaraguensis	Rio San Juan	1473296	634327	3730	0	1	83	0	108	25	354	0
68	amatitlania	Rio San Juan	1333226	656054	5774	0	1	324	0	101	801	937	250.002
69	amatitlania	Rio San Juan	1614076	784010	6868	0	3	320	0	265	373	958	34.0025
70	amatitlania	Rio San Juan	1088867	566360	2607	0	2	426	0	496	270	537	8.99946
71	amatitlania	Rio San Juan	1311898	673092	4018	0	2	427	0	551	308	916	17.0023
72	amatitlania	Rio San Juan	1197473	581239	3600	0	1	203	0	137	126	425	18.001
73	amatitlania	Rio San Juan	1331720	526254	2092	0	2	115	0	73	169	230	55.9987
74	managuensis	Rio San Juan	1993719	542639	2084	0	0	45	0	5	60	193	0.998456
75	managuensis	Rio San Juan	1181605	566264	2853	0	1	40	0	3	37	198	3.0012
76	managuensis	Rio San Juan	1134839	504382	1782	0	0	59	0	3	56	160	12.9979
77	nematopus	Xiloa	1153198	482668	2490	0	1	98	0	136	3	152	5.01975
78	nematopus	Xiloa	1119276	530666	5764	1	2	181	7	326	5	249	0.981732
79	amatitlania	Xiloa	1308591	620996	4776	0	89	24	265	342	5	229	3.3037
80	amatitlania	Xiloa	1219804	612587	3753	8	182	5	438	412	8	114	2.26045
81	amatitlania	Xiloa	1125817	563963	4307	7	91	16	238	380	2	191	0.874143
82	amatitlania	Xiloa	1041665	476425	1764	2	17	7	61	129	1	58	3.32068
83	amatitlania	Xiloa	1654316	507389	1386	2	32	4	62	129	0	63	3.24729
84	amatitlania	Xiloa	1259362	571612	4627	5	101	18	231	407	5	157	3.48683
85	nematopus	Xiloa	1146352	508837	4715	1	1	76	1	157	1	135	13.0008
86	nematopus	Xiloa	1230146	579796	2034	0	1	51	2	70	2	65	2.69605
87	nematopus	Xiloa	1411666	655742	3666	0	1	107	5	213	3	166	7.423
88	nematopus	Xiloa	1254580	613480	7457	0	4	162	28	423	1	282	0.90795
89	managuensis	Xiloa	1560598	714116	9257	0	2	50	0	52	2	251	348.139
90	managuensis	Xiloa	1335092	542617	6427	0	0	18	0	12	0	53	60.0786
91	managuensis	Xiloa	1318549	639598	11344	0	8	88	0	73	2	208	25.1106
92	managuensis	Xiloa	1229819	655442	9879	0	4	92	0	71	0	255	122.928
93	managuensis	Xiloa	1392081	738704	9852	0	8	118	0	82	2	355	40.2224
94	nicaraguensis	Xiloa	1251413	618222	7361	0	0	123	0	175	0	220	0
95	nicaraguensis	Xiloa	1223325	648518	7070	0	1	220	0	378	3	255	35.0005
96	nicaraguensis	Xiloa	1400115	713323	10623	0	1	195	0	309	10	328	14.0025
97	nicaraguensis	Xiloa	1259211	590615	7634	0	2	221	0	356	9	410	44.999
98	nicaraguensis	Xiloa	1176719	552417	6017	0	0	174	0	236	3	326	41.0004
99	nicaraguensis	Xiloa	1274599	634484	8067	0	0	256	0	344	7	458	1.00248
100	rostratus	Xiloa	1250819	555939	10487	0	1	261	0	449	5	766	656.002
101	rostratus	Xiloa	1502788	664268	11309	0	2	267	0	549	3	716	284.001
102	rostratus	Xiloa	1267875	552792	9560	0	1	201	0	298	4	661	98.9995
103	rostratus	Xiloa	1194122	521035	10459	0	1	241	0	446	9	827	230
104	rostratus	Xiloa	1375066	549541	8770	0	1	175	0	282	4	625	492.999
105	rostratus	Xiloa	1364254	582043	12030	0	0	221	0	521	11	831	248.998
106	centrarchus	Xiloa	1327718	661192	9401	0	4	221	0	360	8	631	5.99701
107	centrarchus	Xiloa	1246875	608536	9272	0	1	171	0	332	98	803	3.00008
108	centrarchus	Xiloa	1242720	666211	9822	1	5	168	0	297	18	432	329.002
109	centrarchus	Xiloa	1339955	694149	9811	0	1	186	0	315	25	718	72.9967
110	centrarchus	Xiloa	1225157	647559	9730	0	1	183	0	338	180	691	147.002
111	centrarchus	Xiloa	1258416	657901	9661	0	1	168	0	183	96	541	177.002
112	nematopus	L. Nicaragua	1327264	612802	5644	0	0	336	0	474	6	690	225.003
113	nematopus	L. Nicaragua	1427003	637056	7153	0	3	138	0	136	3	323	161.003
114	nematopus	L. Nicaragua	1224359	518382	4337	0	0	194	0	267	6	369	48.9975
115	rostratus	L. Nicaragua	1280394	511793	9380	0	2	198	0	326	44	599	198.002
116	amatitlania	L. Nicaragua	1197553	582873	5216	0	0	457	1	547	44	843	113.998
117	amatitlania	L. Nicaragua	1239909	589322	3633	0	5	259	0	355	24	525	72.9993
118	rostratus	L. Nicaragua	1211809	466168	8162	0	0	50	0	121	50	208	128
119	rostratus	L. Nicaragua	1201276	488012	3586	0	0	20	0	62	3	124	53.9985
120	rostratus	L. Nicaragua	1192319	440473	466	0	0	5	0	11	0	20	59.0014
121	rostratus	L. Nicaragua	1214511	490172	8158	0	2	105	0	133	94	546	414.999
122	nematopus	L. Nicaragua	1118620	429435	1238	0	4	79	0	95	0	201	22
123	nematopus	L. Nicaragua	1166100	551743	4510	0	1	195	0	242	4	332	82.9987
124	nematopus	L. Nicaragua	1196466	528042	4854	0	1	134	0	143	3	222	86.0022
125	amatitlania	L. Nicaragua	1519882	680768	5976	0	2	333	0	406	67	696	146.998
126	amatitlania	L. Nicaragua	1381316	647484	6532	0	2	432	0	649	77	1071	182.001
127	amatitlania	L. Nicaragua	1282102	522872	3365	0	2	195	0	274	114	487	39.9997
128	amatitlania	L. Nicaragua	1322239	591180	6273	0	2	403	0	458	291	1173	70.0016
129	centrarchus	lab Konstanz	1028698	640568	7866	0	0	263	0	230	162	992	11.9978
130	centrarchus	lab Konstanz	1053976	689038	11415	0	0	378	0	493	149	1465	23.0001
131	centrarchus	lab Konstanz	1092441	626779	8650	0	0	248	0	305	201	1164	20.0005
132	nematopus	lab Konstanz	1097058	628941	6421	0	5	369	2	1076	11	811	2.00003
133	nematopus	lab Konstanz	1012861	599051	6013	0	14	249	10	768	9	606	3.00125
134	nematopus	lab Konstanz	1017032	579980	4458	0	7	327	1	893	6	660	0.997566
135	amatitlania	lab Konstanz	1124600	644131	3503	0	161	49	311	771	9	506	16.0002
136	amatitlania	lab Konstanz	1162010	672282	9241	0	137	266	239	1506	108	1012	1.0017
137	amatitlania	lab Konstanz	1122961	648732	8118	0	116	272	142	1498	33	774	5.00172
